# Supplementary material for: Identification and Characterization of WRKY41, a Gene Conferring Resistance to Powdery Mildew in Wild Tomato (Solanum habrochaites) LA1777
Source: Int J Mol Sci. 2022 Jan 23;23(3):1267. doi: 10.3390/ijms23031267 (PMC8836203; doi:10.3390/ijms23031267)
Supplement: Supplementary file 1 [file ijms-23-01267-s001.zip]

Archive with 3 entries (3 files):
- ijms-1529056-supplementary figure.pdf
- Suppl. Table S1.xlsx
- Suppl. Table S2.xlsx
