# Supplementary material for: Identification and Characterization of WRKY41, a Gene Conferring Resistance to Powdery Mildew in Wild Tomato (Solanum habrochaites) LA1777
Source: Int J Mol Sci. 2022 Jan 23;23(3):1267. doi: 10.3390/ijms23031267 (PMC8836203; doi:10.3390/ijms23031267)
Supplement: Supplementary file 1 [file ijms-23-01267-s001.zip › Suppl. Table S1.xlsx]

## Sheet: Sheet1
gene_id	T2vsCK2_log2FoldChange	T2vsCK2_pvalue	T2vsCK2_padj	T3vsCK3_log2FoldChange	T3vsCK3_pvalue	T3vsCK3_padj	T4vsCK4_log2FoldChange	T4vsCK4_pvalue	T4vsCK4_padj	gene_biotype	gene_description	tf_family
100736444	2.37437	5.45e-13	2.17e-10	2.09771	3.47e-08	2.47e-06	3.06264	1.74e-108	4.77e-105	protein_coding	WRKY transcription factor	WRKY
101246812	2.56662	8.06e-06	0.000442286	2.76448	1.74e-05	0.000468517	4.5365	2.54e-64	2.07e-61	protein_coding	probable WRKY transcription factor 40	WRKY
101258576	1.14003	0.00607762	0.06483	2.25711	1.59e-05	0.000432404	3.00372	5.22e-58	3.1e-55	protein_coding	probable WRKY transcription factor 53	WRKY
100301944	2.58268	2.07e-09	3.85e-07	1.6639	0.00020009	0.0032284	3.03731	1.8e-43	4.95e-41	protein_coding	WRKY transcription factor 1	WRKY
101255501	0.878861	0.0251189	0.164289	0.799022	0.00977604	0.0586791	1.75631	2.71e-32	4.11e-30	protein_coding	WRKY transcription factor 33A	WRKY
101268787	1.85532	0.0051624	0.0582868	2.71288	5.31e-07	2.55e-05	3.12815	2.82e-28	3.17e-26	protein_coding	WRKY transcription factor 33B	WRKY
100125891	1.45592	0.000448929	0.0101828	1.51417	0.00131066	0.0137142	2.28383	2.03e-26	2.05e-24	protein_coding	WRKY transcription factor IId-1	WRKY
101247012	0.91481	0.0217654	0.149475	0.74089	0.0114632	0.0656209	1.43855	5.37e-23	4.16e-21	protein_coding	probable WRKY transcription factor 7	WRKY
101258194	1.89742	0.00119538	0.0211111	2.06	0.000329178	0.00472206	3.25529	3.54e-19	2.12e-17	protein_coding	WRKY transcription factor 22-like	WRKY
101260537	0.308285	0.676027	0.863581	1.75459	0.00370061	0.0297598	3.12319	3.3e-13	1.17e-11	protein_coding	probable WRKY transcription factor 26%2C transcript variant X1	WRKY
101256570	-0.0238754	0.944563	0.980747	1.53533	0.0621578	0.197001	1.5512	3.74e-13	1.32e-11	protein_coding	probable WRKY transcription factor 70	WRKY
101261141	1.35166	0.029283	0.178873	2.48942	9.2e-06	0.000276217	2.10913	1.76e-10	4.29e-09	protein_coding	probable WRKY transcription factor 53	WRKY
101264826	0.719368	0.201591	0.503307	1.79182	0.0885186	0.243734	2.27778	1.53e-06	1.9e-05	protein_coding	probable WRKY transcription factor 48	WRKY
101263542	0.710901	0.176842	0.470604	1.08582	0.0343477	0.135882	1.67993	0.000138818	0.00102015	protein_coding	probable WRKY transcription factor 23	WRKY
101259967	-0.445246	0.140135	0.419738	0.714295	0.380025	0.580849	0.930106	0.000321766	0.00209076	protein_coding	WRKY transcription factor 81	WRKY
543858	-0.297301	0.330902	0.631911	-0.194528	0.626207	0.779628	-0.753818	0.000353065	0.00226338	protein_coding	WRKY transcription factor 21	WRKY
101247683	0.600944	0.101095	0.354244	1.20074	0.00951566	0.0576896	0.956632	0.00048917	0.00299202	protein_coding	probable WRKY transcription factor 31%2C transcript variant X1	WRKY
544202	0.498425	0.130507	0.404892	0.793943	0.130509	0.307674	1.19613	0.000602013	0.0035395	protein_coding	WRKY transcription factor IId-4%2C transcript variant 1	WRKY
101245481	0.936692	0.816336	1	1.195	0.486213	0.671843	5.44849	0.00194198	0.00943331	protein_coding	probable WRKY transcription factor 56	WRKY
101263251	0.492663	0.254519	0.559656	1.47526	0.00369381	0.0297169	0.858789	0.00584077	0.0230518	protein_coding	probable WRKY transcription factor 30	WRKY
543857	0.0706056	0.88204	0.957594	0.0549603	0.905137	0.949238	-1.14284	0.00654646	0.0252127	protein_coding	probable WRKY transcription factor 21	WRKY
101247380	-3.60622	0.0551227	0.254677	-2.60446	0.223589	0.42529	-2.6866	0.0114015	0.0389041	protein_coding	probable WRKY transcription factor 14	WRKY
101252097	-0.470905	0.152415	0.43644	-0.609813	0.164969	0.354261	-0.536742	0.0148711	0.0479324	protein_coding	WRKY transcription factor 1%2C transcript variant X1	WRKY
101248996	-0.927343	0.264357	0.568586	0.207351	0.80701	0.894471	-1.5749	0.0151513	0.0485649	protein_coding	probable WRKY transcription factor 75	WRKY
101256064	-0.463148	0.0275416	0.173014	-0.447197	0.148461	0.332391	-0.515935	0.0170456	0.0532025	protein_coding	WRKY transcription factor 1%2C transcript variant X2	WRKY
543855	1.10096	0.149253	0.431934	1.14052	0.0930396	0.251051	0.891169	0.0193916	0.0588624	protein_coding	probable WRKY transcription factor 17	WRKY
101257373	4.16211	0.289988	1	1.72456	0.573426	1	4.63295	0.0196277	0.0594071	protein_coding	probable WRKY transcription factor 72	WRKY
101256855	-1.4434	0.692392	1	3.68148	0.217006	1	-3.81602	0.0208619	0.0622855	protein_coding	probable WRKY transcription factor 51	WRKY
101254031	0.294684	0.695963	0.874763	1.55585	0.0592425	0.191536	-0.98417	0.0235085	0.0683683	protein_coding	probable WRKY transcription factor 12	WRKY
101250945	4.98641	1.61e-07	1.69e-05	5.73385	0.000580615	0.00732909	2.88034	0.0237569	0.0688721	protein_coding	WRKY transcription factor 44%2C transcript variant X2	WRKY
778199	-0.396316	0.270776	0.57471	-0.708534	0.127001	0.302455	-0.629676	0.0269393	0.0760333	protein_coding	WRKY transcription factor 2%2C transcript variant 2	WRKY
101247821	0.520475	0.0933335	0.339134	-0.379415	0.416502	0.614411	-0.743258	0.0278827	0.0781347	protein_coding	probable WRKY transcription factor 57%2C transcript variant X2	WRKY
101248692	-0.10452	0.850689	0.943411	-0.38998	0.695449	0.825313	0.669708	0.0357126	0.0942071	protein_coding	WRKY transcription factor 30	WRKY
101251778	-1.61288	0.0217248	0.149475	1.12914	0.157789	0.345306	0.849417	0.0360184	0.0948887	protein_coding	WRKY DNA binding protein 1	WRKY
100191121	-0.0474318	0.90671	0.966986	-1.3305	0.00713452	0.0473665	-0.65058	0.0376271	0.0981508	protein_coding	probable WRKY transcription factor 3	WRKY
101243805	-0.387852	0.802304	0.922813	4.45386	0.00107093	0.0117809	1.34622	0.043726	0.109865	protein_coding	probable WRKY transcription factor 40	WRKY
101252413	0.305432	0.258659	0.563426	0.115266	0.753666	0.861272	0.406466	0.0529052	0.126939	protein_coding	probable WRKY transcription factor 20	WRKY
101256065	0.454058	0.79982	1	0.641255	0.785352	1	2.45789	0.073615	0.162469	protein_coding	probable WRKY transcription factor 41	WRKY
109121233	0.665873	0.334952	0.634896	2.72003	0.000842774	0.00978925	1.17247	0.0752772	0.165209	pseudogene	PF03106:WRKY DNA -binding domain	WRKY
101253151	-0.69928	0.134494	0.410566	-0.34073	0.619211	0.775185	-0.899829	0.0837313	0.178942	protein_coding	probable WRKY transcription factor 65%2C transcript variant X2	WRKY
101264783	0.152493	0.839769	0.938486	0.87455	0.335666	0.538996	1.42987	0.0842183	0.179727	protein_coding	probable WRKY transcription factor 71	WRKY
100529133	-1.40449	0.115302	0.379774	-2.38999	0.0341714	0.135396	-2.00045	0.104072	0.210199	protein_coding	WRKY72b	WRKY
novel.296	-0.382421	0.142585	0.423076	-0.884594	0.0710798	0.213565	-0.345246	0.113558	0.224675	-	PF03106:WRKY DNA -binding domain	WRKY
101246806	1.46338	0.654132	1	-0.332334	0.895414	1	4.30866	0.123233	0.238748	protein_coding	probable WRKY transcription factor 40	WRKY
543856	-0.344407	0.199208	0.500598	-1.0815	0.0102056	0.0606003	-0.271669	0.151258	0.278147	protein_coding	WRKY transcription factor 37%2C transcript variant 2	WRKY
101258252	-2.79957	0.0555351	0.255442	0.193156	0.90368	0.948368	-1.42449	0.174977	0.309698	protein_coding	probable WRKY transcription factor 51	WRKY
101261463	2.43957	0.262588	0.567266	5.1818	0.00373783	0.0299763	-1.65168	0.203896	0.346469	protein_coding	probable WRKY transcription factor 9	WRKY
101261749	0.513834	0.24516	0.550351	1.26097	0.0239946	0.107901	0.567099	0.225962	0.372623	protein_coding	WRKY transcription factor 22	WRKY
104648631	-0.157392	0.949985	0.982896	-1.86435	0.577455	1	-1.9614	0.267057	0.418847	protein_coding	probable WRKY transcription factor 33	WRKY
101243902	-0.41326	0.205797	0.508822	-0.564933	0.117786	0.288888	-0.262079	0.29308	0.446976	protein_coding	probable WRKY transcription factor 32	WRKY
101261017	0.00954024	0.993958	0.997848	1.83806	0.312824	0.516603	0.946495	0.312486	0.467751	protein_coding	probable WRKY transcription factor 13	WRKY
100529138	0.910833	0.465845	0.733653	-4.63874	0.0178302	0.0889631	0.937999	0.340989	0.497003	protein_coding	transcription factor WRKY72	WRKY
101258801	-0.634275	0.165297	0.454533	-0.32916	0.585217	0.75072	-0.280639	0.373789	0.527864	protein_coding	WRKY transcription factor 6	WRKY
101268780	-0.981891	0.0496154	0.240109	1.07662	0.152222	0.337936	0.275818	0.441686	0.592949	protein_coding	probable WRKY transcription factor 40	WRKY
101254521	-0.796022	0.420539	0.700945	2.05079	0.0461348	0.163288	1.01286	0.479768	0.627154	protein_coding	probable WRKY transcription factor 49	WRKY
101265313	0.156606	0.42947	0.706892	-0.419108	0.26126	0.466237	-0.108642	0.548598	0.686176	protein_coding	probable WRKY transcription factor 20%2C transcript variant X1	WRKY
101259170	-0.0223222	0.963493	0.98825	-0.34558	0.552753	0.724923	0.145732	0.641914	0.760552	protein_coding	probable WRKY transcription factor 31	WRKY
101246903	-0.130824	0.602575	0.820966	-0.498729	0.131303	0.308372	0.0745048	0.648774	0.765547	protein_coding	probable WRKY transcription factor 3%2C transcript variant X1	WRKY
101267623	-0.38642	0.362727	0.657827	-1.09076	0.0385016	0.145558	-0.145893	0.706857	0.811233	protein_coding	probable WRKY transcription factor 65%2C transcript variant X1	WRKY
101253782	-0.670987	0.0184136	0.135111	-0.665899	0.206077	0.405229	0.0761136	0.738039	0.83371	protein_coding	probable WRKY transcription factor 4	WRKY
101251785	NA	NA	NA	-2.68151	0.499437	1	0.917761	0.794672	0.871848	protein_coding	WRKY transcription factor 55	WRKY
101245784	1.64235	2.3e-06	0.000159879	-0.160838	0.827507	0.907068	0.08626	0.835659	0.897959	protein_coding	probable WRKY transcription factor 29	WRKY
101258361	-1.83274	2.55e-06	0.000173018	0.0927121	0.932803	0.964071	0.0469649	0.913282	0.948238	protein_coding	probable WRKY transcription factor 51	WRKY
101265102	-0.805143	0.727772	0.888296	0.626733	0.525653	0.704677	-0.0616019	0.913941	0.948616	protein_coding	probable WRKY transcription factor 71%2C transcript variant X2	WRKY
104646414	-2.209	0.446975	1	0.223043	0.922953	1	1.19174	0.708255	1	protein_coding	uncharacterized LOC104646414	WRKY
101253121	NA	NA	NA	4.32768	0.176989	1	-2.03009	0.611772	1	protein_coding	probable WRKY transcription factor 48	WRKY
104649509	-2.44455	0.540651	1	-1.8319	0.648658	1	NA	NA	NA	protein_coding	probable WRKY transcription factor 2	WRKY
101261987	1.7182	0.671343	1	NA	NA	NA	NA	NA	NA	protein_coding	probable WRKY transcription factor 45	WRKY
101254769	NA	NA	NA	NA	NA	NA	NA	NA	NA	protein_coding	WRKY transcription factor 22-like	WRKY
101247027	NA	NA	NA	NA	NA	NA	NA	NA	NA	protein_coding	WRKY transcription factor 22-like	WRKY
101253158	NA	NA	NA	NA	NA	NA	NA	NA	NA	protein_coding	probable WRKY transcription factor 72	WRKY
101262361	NA	NA	NA	NA	NA	NA	NA	NA	NA	protein_coding	probable WRKY transcription factor 65	WRKY
104647595	NA	NA	NA	NA	NA	NA	NA	NA	NA	protein_coding	probable WRKY transcription factor 4	WRKY
101256276	NA	NA	NA	NA	NA	NA	NA	NA	NA	protein_coding	probable WRKY transcription factor 3	WRKY
104647605	NA	NA	NA	NA	NA	NA	NA	NA	NA	protein_coding	probable WRKY transcription factor 27	WRKY
104647604	NA	NA	NA	NA	NA	NA	NA	NA	NA	protein_coding	probable WRKY transcription factor 27	WRKY
104646114	NA	NA	NA	NA	NA	NA	NA	NA	NA	protein_coding	probable WRKY transcription factor 27	WRKY
104647603	NA	NA	NA	NA	NA	NA	NA	NA	NA	protein_coding	probable WRKY transcription factor 15	WRKY
104647331	NA	NA	NA	NA	NA	NA	NA	NA	NA	protein_coding	probable WRKY transcription factor 14	WRKY
