# Supplementary material for: Identification and Characterization of WRKY41, a Gene Conferring Resistance to Powdery Mildew in Wild Tomato (Solanum habrochaites) LA1777
Source: Int J Mol Sci. 2022 Jan 23;23(3):1267. doi: 10.3390/ijms23031267 (PMC8836203; doi:10.3390/ijms23031267)
Supplement: Supplementary file 1 [file ijms-23-01267-s001.zip › Suppl. Table S2.xlsx]

## Sheet: Sheet1
for_qRT-PCR	WRKY44-F	TCTTCACAGGTTGGCGTGTCT
	WRKY44-R	GAACATCTGCCTTAGCATCAGC
	WRKY41-F	GCAACTTCACTTGCTCTCTCC
	WRKY41-R	CCTCAGGAGAAGCTAATGGACC
	WRKY40-F	ACCTCTTCGAGTTTCCGATGAA
	WRKY40-R	CCGTCAATTGGTTCCTCAATGA
	ACS3-F	ATTCCAACAACCTCGTTCTTA
	ACS3-R	GAGCGGATTCTGTAATTCTGA
	ACO2-F	CAAGATGACAAGGTGAGT
	ACO2-R	GTAGAAGGATGCTAATGACA
	PAL4-F	CGGTGAGGAGATTGACAAGG
	PAL4-R	CCTGTAAAGTTGTAGAAATTGAATGAA
	ICS-F	GAAATGTTTGACCGAGGAATG
	ICS-R	CCCAGTTCCCGCATAAAT
for_Pbin
	pBIN-ShWRKY41-F	ccccggggtcgacGGATCCatggagaaagttaaaagtatggag
	pBIN-ShWRKY41-R	ctctagttcatctagaGGATCCaatgaagaattcttcaatgtcaa
